# Supplementary material for: Utilising Palliative Care Expertise in Critically Ill Patients: Opportunities to Improve Outcomes and Experiences
Source: J Clin Med. 2025 Jun 16;14(12):4275. doi: 10.3390/jcm14124275 (PMC12194745; doi:10.3390/jcm14124275)
Supplement: Supplementary file 1 [file jcm-14-04275-s001.zip]

Archive with 1 entries (1 files):
- jcm-3618756-supplementary.pdf
